# Supplementary material for: Transmission of temporally correlated spike trains through synapses with short-term depression
Source: PLoS Comput Biol. 2018 Jun 22;14(6):e1006232. doi: 10.1371/journal.pcbi.1006232 (PMC6039054; doi:10.1371/journal.pcbi.1006232)
Supplement: S3 Code — It plots the correlation (Eq 34) and covariance (Eq 35) in occupancy as a function of α and the cross-covariance in vesicle release (Eq 39). It plots the post-synaptic voltage standard deviation (Eq 42) and coefficient of variation as a function of α for different numbers n of release sites per neuron. (JSON) [file pcbi.1006232.s003.json]

# %% [markdown]
## Figure 3
* **Fig 3A.** Time course of presyn spikes, occupancies, releases and voltage response
* **Fig 3B.** Correlation and variance of a pair of occupancies
* **Fig 3C.** Cross-covariance
* **FIG 3D.** Post-synaptic voltage std and CV for 4 cases

# %% [code]
using PyPlot
pygui(true);
srand(10);

# %% [markdown]
## General parameters

# %% [code]
# shared parameters
K=1000

Ra=0.005
Rr=0.002
p=0.6
q=1-p

dx=0.0001
dt=0.01

a=0.3
tau=20
mu=0

alpha1=0.4
alpha2=1.0
alpha3=8.0;

alphaN=10
alphaL=exp.(collect(linspace(log(0.1),log(10),alphaN)));

# %% [markdown]
## Functions

# %% [code]
#################################################################################
# creates an occupancy time series from a presynaptic spike train.
#
# inputs:   t,z is the AP time series, p prob of release, Rr restock rate
#           and x0 is the initial condition
# outputs:  x as a time series, the list of x before the APs 
#           and c the time series of the release (chi in the notes)
#
# NOTES:    z has 1 if there is a spike, not 1/dt
#################################################################################
function MyPreSynX(t,z,p,Rr,x0)
    
    dt=t[2]-t[1]
    nz=length(z)
    x=zeros(nz); x[1]=x0
    c=zeros(nz)
    
    for k=1:nz-1
        c[k]=(rand()<p)*x[k]*z[k]
        x[k+1]=x[k] - c[k] + (rand()<dt*Rr)*(1-x[k])
    end
    
    s=find(z.>0)
    if s[1]==1
        s=s[2:end]
    end

    xinfs=x[s-1]
    
    return x,xinfs,c
end

# %% [code]
#################################################################################
# gamma distribution as a function of time
#
# inputs:   time step & total time as well as gamma parameters alpha and r
# outputs:  time th (on half sites) and distribution f
#
# NOTES:
# on half sites to avoid infinity at t=0 if alpha<1
#################################################################################
function MyGamma(dt,T,alpha,r)
    
    th=collect(dt/2:dt:T-dt/2)
    kappa=((alpha*r)^alpha)/gamma(alpha)
    f=kappa*exp.(-alpha*r*th+(alpha-1)*log.(th))
    
    return th,f
end

#################################################################################
# gets xinf
#################################################################################
function MyXinf(alpha,Ra,Rr,p)
    
    q=1-p
    L=(alpha*Ra/(Rr+alpha*Ra)).^alpha
    xinf=(1-L)/(1-q*L)      # <x>_inf
    
    return xinf
end
    
#################################################################################
# Fourier transform of f(t) but we allow w to be complex
#################################################################################
function Myfw(w,alpha,Ra)

    fw=(alpha*Ra./(1im*w+alpha*Ra)).^alpha
    return fw
    
end

################################################################################
# makes a time series for t with the correct ISI distribution
#
# inputs:    dt, T and the string of ISIs to pick randomly from
# outputs:   t and z
#
# NOTES: t runs from dt not zero
#################################################################################
function MyPreSynAPs(dt,T,ISI)
    
    t=collect(dt:dt:T)
    nt=length(t)
    z=zeros(nt)
    
    snow=1
    while snow<nt
        z[snow]=1.0
        ISInow=rand(ISI)
        snow=snow+Int(ceil(ISInow/dt))
    end
    z[1]=0.0

  return t,z
end

#################################################################################
# cumulative gamma distribution: fixed intervals for the cumdist and variable t
#
# inputs:   dx (the step for the cumdist), alpha and r (the gamma parameters)
# outputs:  time t, and the cumdist C
#
# NOTES:
#################################################################################
function MyVarIntCumGamma(dx,alpha,r)
    
    C=collect(0:dx:1)
    n=length(C)
    t=zeros(n)
    
    kappa=((alpha*r)^alpha)/gamma(alpha)
    dt=(dx*alpha*gamma(alpha))^(1/alpha)/(r*alpha)
    
    for k=2:n-1
        t[k]=t[k-1]+dt
        f=kappa*exp(-alpha*r*t[k]+(alpha-1)*log(t[k]))
        dtG=dx/f
        th=t[k]+dtG/2
        fh=kappa*exp(-alpha*r*th+(alpha-1)*log(th))
        dt=dx/fh
    end
    
    # last point is doubled up
    t[end]=t[end-1]
    
    return t,C
end
;

#################################################################################
#################################################################################
#################################################################################
# does a voltage run
#################################################################################
#################################################################################
#################################################################################
function MyDoVoltRun(dx,alpha,Ra,Rr,p,dt,T,tau,mu,a,N,n)

  # get the ISI random numbers
  dx=0.0001	
  ISI,C=MyVarIntCumGamma(dx,alpha,Ra)

  t=collect(dt:dt:T)
  nt=length(t)
 
  S=zeros(nt)

  # does run over presynaptic neurons j=1:N and their contacts i=1:n
  for j=1:N
    t,z=MyPreSynAPs(dt,T,ISI)
    for i=1:n
      x,xinfs,chi=MyPreSynX(z,p,Rr,dt,0.0)
      S=S+chi/dt
    end
  end

  v=zeros(nt)
  v[1]=mu

  for k=1:nt-1
    v[k+1]=v[k]+(dt/tau)*(mu - v[k] + a*tau*S[k])
  end

  MS=mean(S)
  Mv=mean(v)
  Vv=var(v)

  return t,v,Mv,Vv,S,MS

end

#################################################################################
#################################################################################
#################################################################################
# calculates the voltage mean and variance
#################################################################################
#################################################################################
#################################################################################
function MyVoltStats(alpha,Ra,Rr,p,tau,mu,a,N,n)

  q=1-p

  # theory
  L1=(alpha*Ra/(Rr+alpha*Ra)).^alpha
  L2=(alpha*Ra/(2*Rr+alpha*Ra)).^alpha

  xinf=(1-L1)/(1-q*L1)
  xxinf=(2*q*xinf*(L1-L2) + 1-2*L1+L2)/(1-q^2*L2)

  Mchi=Ra*xinf*p

  C1=(alpha*tau*Ra/(1+alpha*tau*Ra))^alpha
  C2=(alpha*tau*Ra/(1+tau*Rr+alpha*tau*Ra))^alpha
  C3=(C1-C2)/((1-C1)*(1-q*C2))

  MSTH=N*n*Mchi
  MvTH=mu+a*tau*N*n*p*Ra*xinf

  VvTH1=(tau*N*n*a^2*Mchi/2.0)*(1+2*p*n*(C3-tau*Ra*xinf))
  VvTH2=(tau*N*n*a^2*Mchi/2.0)*(n-1)*p*(xxinf/xinf)*(1+2*q*C2/(1-q*C2))
  VvTH=VvTH1+VvTH2

  return MvTH, VvTH, MSTH

end


#################################################################################
#################################################################################
#################################################################################
# runs a certain number of sims and does some data analysis for a given "a"
#################################################################################
#################################################################################
#################################################################################
function MyDoARun(dx,alpha,Ra,Rr,p,dt,T)

  q=1-p

  # get the random ISI generator 
  dx=0.0001
  ISI,C=MyVarIntCumGamma(dx,alpha,Ra)

  # get one presynaptic AP but two x time-series
  t,z=MyPreSynAPs(dt,T,ISI)
  x1,xinfs1,c1=MyPreSynX(z,p,Rr,dt,0.0)
  x2,xinfs2,c2=MyPreSynX(z,p,Rr,dt,0.0)

    s=find((x1[1:end-1].==1).&(x1[2:end].==0))
  mx2empty=mean(x2[s+1])
  
  # stats for sims
  xxinf=xinfs1.*xinfs2
  mxinf=(mean(xinfs1)+mean(xinfs2))/2.0
  mxxinf=mean(xxinf)
  vxxinf=mean(xxinf)-mean(xinfs1)*mean(xinfs2)

  # theory
  L1=(alpha*Ra/(Rr+alpha*Ra)).^alpha
  L2=(alpha*Ra/(2*Rr+alpha*Ra)).^alpha

  xinfTH=(1-L1)/(1-q*L1)
  xxinfTH=(2*q*xinfTH*(L1-L2) + 1-2*L1+L2)/(1-q^2*L2) # this is the <xz>
  vxxinfTH=p^2*(L2-L1^2)/((1-q^2*L2)*(1-q*L1)^2) # This is the covariance <xz>-<x>^2 

  mx2emptyTH=q*xxinfTH/xinfTH

  return mxinf,mxxinf,vxxinf,mx2empty,xinfTH,xxinfTH,vxxinfTH,mx2emptyTH

end

#################################################################################
# Theoretical spike-triggered rate required for cross correlation
# Uses series method on p113 NEWBOOK 6
#
# inputs:  half-site time, alpha, presynaptic rate, upper limit for sum
# outputs: F(t)
#################################################################################
function MyFt(th,alpha,Ra,M)
    
    nth=length(th)
    F=zeros(nth)
    for m=1:M
        F=F+((Ra*alpha*th).^(m*alpha))/gamma(m*alpha)
    end
    F=F.*exp.(-alpha*Ra*th)./th
    
    if length(find(isnan.(F)))>0
        println("!!! Nan in F(t) !!!")
    end
        
    return F

end

################################################################################
# get Yt=Jt=Gtd-Gt see P118 NEWBOOK6
#################################################################################
function MyJt(th,alpha,Ra,Rr,p,M)
   
    q=1-p
    y=q*(Ra*alpha*th).^alpha
    Jt=zeros(length(th))
    
    for m=1:M
        Jt=Jt+(y.^m)/gamma(m*alpha)
    end
    
    Jt=Jt.*exp(-(Ra*alpha+Rr)*th)./(q*th)
    
    return Jt
end

#################################################################################
# Calculates Gt: see P114-P116 of NEWBOOK 6)
#################################################################################
function MyGt(th,f,F,alpha,Ra,Rr,p)
        
    dth=th[2]-th[1]
    nth=length(th)
    q=1-p
    
    g=f.*(1-exp(-Rr*th))
    h=f.*exp(-Rr*th)
    
    IFg=zeros(nth)
    
    for k=1:nth
       IFg[k]=dth*sum(F[1:k].*g[k:-1:1]) 
    end
    
    # get Gt
    Gt=zeros(length(th))
    
    Gt[1]=(g[1]+IFg[1])/(1-q*(dth/2)*h[1])
    for k=2:length(th)
        Gt[k]=(g[k]+IFg[k]+q*dth*sum(Gt[1:k-1].*h[k:-1:2]))/(1-q*h[1]*dth/2)
    end
    
    return Gt
end

#################################################################################
# Returns <x>inf <xz>inf and [<xz>-<x>^2]inf
#################################################################################
function MyxzAndCovxz(alpha,Ra,Rr,p)
    
    q=1-p
    L1=(alpha*Ra/(Rr+alpha*Ra)).^alpha
    L2=(alpha*Ra/(2*Rr+alpha*Ra)).^alpha
    
    xinf=(1-L1)/(1-q*L1)
    xzinf=(2*q*xinf*(L1-L2) + 1-2*L1+L2)/(1-q^2*L2) # this is the <xz>
    Cxzinf=p^2*(L2-L1^2)/((1-q^2*L2)*(1-q*L1)^2)
    
    return xinf,xzinf,Cxzinf
    
end
    
;

# %% [markdown]
## Create the data

# %% [markdown]
### FigA data. AP, x, $\chi$ and V time courses

# %% [code]
dtE,TE=dt,5000
x0=0

alphaE=alpha1

ISIE,CE=MyVarIntCumGamma(dx,alphaE,Ra)
tE,zE=MyPreSynAPs(dtE,TE,ISIE)
xE1,xinfsE1,cE1=MyPreSynX(tE,zE,p,Rr,x0)
xE2,xinfsE2,cE2=MyPreSynX(tE,zE,p,Rr,x0);
xE3,xinfsE3,cE3=MyPreSynX(tE,zE,p,Rr,x0);

cE=cE1+cE2+cE3

nE=length(tE)
VE=zeros(nE)
for k=1:nE-1
    VE[k+1]=VE[k]+(dtE/tau)*(mu-VE[k])+a*cE[k]
end


# %% [markdown]
### Fig 3B data $<xz>$ and covar(xz)

# %% [code]
T=5*1000.0
nsweeps=5

# % of ISIs below dt for the smallest a
ISI,C=MyVarIntCumGamma(dx,alphaL[1],Ra)
perbelow=sum(ISI.<dt)/(1.0*length(ISI))
println("NB $(round(100*perbelow,3))% of ISIs are below dt=$(dt)ms for alpha=$(alphaL[1])")

#################################################################################
# quantities calculated as a function of alpha
#################################################################################

xinf=zeros(alphaN,nsweeps)
xinfTH=zeros(alphaN)

xxinf=zeros(alphaN,nsweeps)
xxinfTH=zeros(alphaN)

vxxinf=zeros(alphaN,nsweeps)
vxxinfTH=zeros(alphaN)

x2empty=zeros(alphaN,nsweeps)
x2emptyTH=zeros(alphaN)

for k=1:alphaN
  for j=1:nsweeps
    xinf[k,j],xxinf[k,j],vxxinf[k,j],x2empty[k,j],xinfTH[k],xxinfTH[k],vxxinfTH[k],x2emptyTH[k]=MyDoARun(dx,alphaL[k],Ra,Rr,p,dt,T)
  end
end

# <x>inf
Mxinf=mean(xinf,2)
Sxinf=std(xinf,2)/sqrt(nsweeps)

#<xz>inf
Mxxinf=mean(xxinf,2)
Sxxinf=std(xxinf,2)/sqrt(nsweeps)

#<xz>inf-<x>inf^2
Mvxxinf=mean(vxxinf,2)
Svxxinf=std(vxxinf,2)/sqrt(nsweeps)

Mx2empty=mean(x2empty,2)
Sx2empty=std(x2empty,2)/sqrt(nsweeps)
;

# %% [markdown]
### Fig 3C data. CC of $\chi$ and $\chi'$ 

# %% [code]
dtt=dt 
TT=1000

# get the fs
th,f1=MyGamma(dtt,TT,alpha1,Ra)
th,f2=MyGamma(dtt,TT,alpha2,Ra)
th,f3=MyGamma(dtt,TT,alpha3,Ra)

# get the Fs
M=20; F1=MyFt(th,alpha1,Ra,M); 
M=10; F2=MyFt(th,alpha2,Ra,M); 
M=10; F3=MyFt(th,alpha3,Ra,M); 

# %% [code]
# get the Gs
G1=MyGt(th,f1,F1,alpha1,Ra,Rr,p)
G2=MyGt(th,f2,F2,alpha2,Ra,Rr,p)
G3=MyGt(th,f3,F3,alpha3,Ra,Rr,p)

# get the Js
M=20; J1=MyJt(th,alpha1,Ra,Rr,p,M)
M=10; J2=MyJt(th,alpha2,Ra,Rr,p,M)
M=10; J3=MyJt(th,alpha3,Ra,Rr,p,M)

# get the Gds
Gd1=J1+G1
Gd2=J2+G2
Gd3=J3+G3;

# now get whats needed for the <chix chiz> Crosscovariance
xinf1,xzinf1,Cxzinf1=MyxzAndCovxz(alpha1,Ra,Rr,p)
xinf2,xzinf2,Cxzinf2=MyxzAndCovxz(alpha2,Ra,Rr,p)
xinf3,xzinf3,Cxzinf3=MyxzAndCovxz(alpha3,Ra,Rr,p)

chixchiz1=p^2*Ra*xzinf1*( (xinf1/xzinf1)*(G1-Ra*xinf1) + q*J1)
chixchiz2=p^2*Ra*xzinf2*( (xinf2/xzinf2)*(G2-Ra*xinf2) + q*J2)
chixchiz3=p^2*Ra*xzinf3*( (xinf3/xzinf3)*(G3-Ra*xinf3) + q*J3)

# %% [markdown]
### Fig 3D data. Voltage variances and CV

# %% [code]

# % of ISIs below dt for the smallest a
ISI,C=MyVarIntCumGamma(dx,alphaL[1],Ra)
perbelow=sum(ISI.<dt)/(1.0*length(ISI))
println("NB $(round(100*perbelow,3))% of ISIs are below dt=$(dt)ms for alpha=$(alphaL[1])")

N1,n1=1000,1; 
N2,n2=200,5; 
N3,n3=100,10; 
N4,n4=50,20; 

Mvalpha1,Vvalpha1=zeros(alphaN),zeros(alphaN)
Mvalpha2,Vvalpha2=zeros(alphaN),zeros(alphaN)
Mvalpha3,Vvalpha3=zeros(alphaN),zeros(alphaN)
Mvalpha4,Vvalpha4=zeros(alphaN),zeros(alphaN)

MvTHalpha1,VvTHalpha1=zeros(alphaN),zeros(alphaN)
MvTHalpha2,VvTHalpha2=zeros(alphaN),zeros(alphaN)
MvTHalpha3,VvTHalpha3=zeros(alphaN),zeros(alphaN)
MvTHalpha4,VvTHalpha4=zeros(alphaN),zeros(alphaN)

T=1*1000.0

for k=1:alphaN
    #t,v,Mvalpha[k],Vvalpha[k],S,MS=MyDoVoltRun(dx,alphaL[k],Ra,Rr,p,dt,T,tau,mu,a,N1,n1)
    MvTHalpha1[k],VvTHalpha1[k],~=MyVoltStats(alphaL[k],Ra,Rr,p,tau,mu,a,N1,n1)
    MvTHalpha2[k],VvTHalpha2[k],~=MyVoltStats(alphaL[k],Ra,Rr,p,tau,mu,a,N2,n2)
    MvTHalpha3[k],VvTHalpha3[k],~=MyVoltStats(alphaL[k],Ra,Rr,p,tau,mu,a,N3,n3)
    MvTHalpha4[k],VvTHalpha4[k],~=MyVoltStats(alphaL[k],Ra,Rr,p,tau,mu,a,N4,n4)
end

SvTHalpha1=sqrt(VvTHalpha1);
CVTHalpha1=SvTHalpha1./MvTHalpha1;

SvTHalpha2=sqrt(VvTHalpha2);
CVTHalpha2=SvTHalpha2./MvTHalpha2;

SvTHalpha3=sqrt(VvTHalpha3);
CVTHalpha3=SvTHalpha3./MvTHalpha3;

SvTHalpha4=sqrt(VvTHalpha4);
CVTHalpha4=SvTHalpha4./MvTHalpha4;
;

# %% [code]


# %% [code]


# %% [markdown]
## Create the canvas

# %% [code]
close("all")
fig3=figure(figsize=(8,4));

# %% [markdown]
## Plot data

# %% [code]
clf()

l1=0.05
w1=0.25
h1=0.1
s1=0.03
s1g=0.03
t1=0.95

l2=l1+w1+0.125
h2=0.3
w2=0.225
p1=0.15

l3=l2+w2+0.1

textfs=7
labelfs=9
tickfs=8
figlabelfs=10
lw=1


# %% [markdown]
### Plot Fig 3A time-course examples

# %% [code]
# number 1 - the APs
k=1
p=p1+(8-k)*0.1
ax1=axes([l1,p,w1,h1])
ax1[:spines]["top"][:set_visible](false)
ax1[:spines]["right"][:set_visible](false)
ax1[:spines]["left"][:set_visible](false)
ax1[:set_yticks]([])
ax1[:plot](tE,zE,"b-",linewidth=lw)
ax1[:tick_params](axis="both",labelsize=tickfs)
ax1[:set_yticks]([])
axis([0,5000,0,1.2])

# the xs

# number 2 - xe1
k=2
p=p1+(8-k)*0.1
ax2=axes([l1,p-s1g,w1,h1/2])
ax2[:spines]["top"][:set_visible](false)
ax2[:spines]["right"][:set_visible](false)
ax2[:spines]["left"][:set_visible](false)
ax2[:set_yticks]([])
ax2[:set_xticklabels]([])
ax2[:plot](tE,xE1,"b-",linewidth=lw)
axis([0,5000,0,1])

# number 3 - xe2
k=3
p=p1+(8-k)*0.1
ax3=axes([l1,p,w1,h1/2])
ax3[:spines]["top"][:set_visible](false)
ax3[:spines]["right"][:set_visible](false)
ax3[:spines]["left"][:set_visible](false)
ax3[:set_yticks]([])
ax3[:set_xticklabels]([])
ax3[:plot](tE,xE2,"b-",linewidth=lw)
axis([0,5000,0,1])

# number 4 - xe3
k=4
p=p1+(8-k)*0.1
ax4=axes([l1,p+s1g,w1,h1/2])
ax4[:spines]["top"][:set_visible](false)
ax4[:spines]["right"][:set_visible](false)
ax4[:spines]["left"][:set_visible](false)
ax4[:set_yticks]([])
ax4[:plot](tE,xE3,"b-",linewidth=lw)
ax4[:tick_params](axis="both",labelsize=tickfs)
ax4[:set_yticks]([])
axis([0,5000,0,1])

# the chis

# number 5 - ce1
k=5
p=p1+(8-k)*0.1
ax5=axes([l1,p-s1g+s1,w1,h1/2])
ax5[:spines]["top"][:set_visible](false)
ax5[:spines]["right"][:set_visible](false)
ax5[:spines]["left"][:set_visible](false)
ax5[:set_yticks]([])
ax5[:set_xticklabels]([])
ax5[:plot](tE,cE1,"b-",linewidth=lw)
axis([0,5000,0,1])

# number 6 - ce2
k=6
p=p1+(8-k)*0.1
ax6=axes([l1,p+s1,w1,h1/2])
ax6[:spines]["top"][:set_visible](false)
ax6[:spines]["right"][:set_visible](false)
ax6[:spines]["left"][:set_visible](false)
ax6[:set_yticks]([])
ax6[:set_xticklabels]([])
ax6[:plot](tE,cE2,"b-",linewidth=lw)
axis([0,5000,0,1])

# number 7 - ce3
k=7
p=p1+(8-k)*0.1
ax7=axes([l1,p+s1g+s1,w1,h1/2])
ax7[:spines]["top"][:set_visible](false)
ax7[:spines]["right"][:set_visible](false)
ax7[:spines]["left"][:set_visible](false)
ax7[:set_yticks]([])
ax7[:plot](tE,cE3,"b-",linewidth=lw)
ax7[:tick_params](axis="both",labelsize=tickfs)
ax7[:set_yticks]([])
axis([0,5000,0,1])

# the volts

# number 8 - V
k=8
p=p1+(8-k)*0.1
ax8=axes([l1,p,w1,h1])
ax8[:spines]["top"][:set_visible](false)
ax8[:spines]["right"][:set_visible](false)
ax8[:spines]["left"][:set_visible](false)
ax8[:tick_params](axis="both",labelsize=tickfs)
ax8[:set_yticks]([])
ax8[:set_xlabel]("Time (ms)",fontsize=labelfs)
ax8[:plot](tE,VE,"b-",linewidth=lw)
axis([0,5000,0,1.0])

fig3[:text](0.02, 0.95, "A", fontsize=figlabelfs)


# %% [markdown]
### Plot Fig 3B covar(x,z) as function of alpha

# %% [code]
ax9= axes([l2,t1-h2,w2,h2])
semilogx(alphaL,xxinfTH,"k-",linewidth=lw)
semilogx(alphaL,vxxinfTH,color="0.5",linewidth=lw)
xlabel(L"$\alpha$",fontsize=labelfs)
ylabel("corr and var",fontsize=labelfs)
axis([0.1,10,0,0.21])
ax9[:spines]["top"][:set_visible](false)
ax9[:spines]["right"][:set_visible](false)
ax9[:tick_params](axis="both",labelsize=tickfs)

fig3[:text](0.5, 0.87, L"$\langle xz \rangle_\infty$", color="k",fontsize=textfs)
fig3[:text](0.5, 0.74, L"$\langle xz \rangle_\infty-\langle x \rangle_\infty^2$", color="0.5",fontsize=textfs)

fig3[:text](l2-0.08, 0.95, "B", fontsize=figlabelfs)

# %% [markdown]
### Plot Fig 3C for $<\chi\chi'>$

# %% [code]
ax10=axes([l2,p1,w2,h2])
plot(th,chixchiz1*K^2,"b",linewidth=lw)
plot(th,chixchiz2*K^2,"g",linewidth=lw)
plot(th,chixchiz3*K^2,"r",linewidth=lw)
axis([0,th[end],-2.0,1.0])
xlabel("time (ms)")
ylabel(L"CC $\chi$ (Hz$^2$)")
ax10[:spines]["top"][:set_visible](false)
ax10[:spines]["right"][:set_visible](false)
ax10[:tick_params](axis="both",labelsize=tickfs)

fig3[:text](0.55, 0.3, L"$\alpha=0.4$",color="b", fontsize=textfs)
fig3[:text](0.55, 0.25, L"$\alpha=1.0$",color="g", fontsize=textfs)
fig3[:text](0.55, 0.2, L"$\alpha=8.0$",color="r", fontsize=textfs)

fig3[:text](l2-0.08, 0.45, "C", fontsize=figlabelfs)

# %% [markdown]
### Plot Fig 3D for voltages

# %% [code]
ax12=axes([l3,t1-h2,w2,h2])
semilogx(alphaL,SvTHalpha1,"-",color="silver",linewidth=lw)
semilogx(alphaL,SvTHalpha2,"-",color="gold",linewidth=lw)
semilogx(alphaL,SvTHalpha3,"-",color="darkorange",linewidth=lw)
semilogx(alphaL,SvTHalpha4,"-",color="purple",linewidth=lw)
ylabel("post-syn voltage std",fontsize=labelfs)
xlabel(L"$\alpha$",fontsize=labelfs)
ax12[:spines]["top"][:set_visible](false)
ax12[:spines]["right"][:set_visible](false)
axis([0.1,10,0.5,2.8])
ax12[:tick_params](axis="both",labelsize=tickfs)

fig3[:text](l3-0.08, 0.95, "D", fontsize=figlabelfs)

fig3[:text](0.9, 0.93, L"$(N,n)$", fontsize=textfs)

fig3[:text](0.77, 0.9, L"$(50,20)$", color="purple",fontsize=textfs)
fig3[:text](0.85, 0.75, L"$(100,10)$", color="gold", fontsize=textfs)
fig3[:text](0.8, 0.81, L"$(200,5)$", color="darkorange", fontsize=textfs)
fig3[:text](0.9, 0.69, L"$(1000,1)$", color="silver", fontsize=textfs)

ax13=axes([l3,p1,w2,h2])
semilogx(alphaL,CVTHalpha1,"-",color="silver",linewidth=lw)
semilogx(alphaL,CVTHalpha2,"-",color="gold",linewidth=lw)
semilogx(alphaL,CVTHalpha3,"-",color="darkorange",linewidth=lw)
semilogx(alphaL,CVTHalpha4,"-",color="purple",linewidth=lw)
ylabel("post-syn voltage CV",fontsize=labelfs)
xlabel(L"$\alpha$",fontsize=labelfs)
ax13[:spines]["top"][:set_visible](false)
ax13[:spines]["right"][:set_visible](false)
axis([0.1,10,0,0.7])
ax13[:tick_params](axis="both",labelsize=tickfs)


# %% [markdown]
## Save the figure

# %% [code]
if true
   savefig("fig3.pdf") 
end

# %% [code]


# %% [code]


# %% [code]


# %% [code]


# %% [code]


# %% [code]


# %% [code]


# %% [code]


# %% [code]


# %% [code]


# %% [code]


# %% [code]
